# Supplementary material for: The Development of a Sensitive and Selective Method for the Quantitative Detection of Ricin via ICP-MS Combined with Metal Element Chelated Tag and Modified Nanoparticles
Source: Int J Mol Sci. 2025 Jun 12;26(12):5641. doi: 10.3390/ijms26125641 (PMC12192896; doi:10.3390/ijms26125641)
Supplement: Supplementary file 1 [file ijms-26-05641-s001.zip]

Archive with 1 entries (1 files):
- ijms-3641050-supplementary.pdf
